# Supplementary material for: Continuity vs. the Crowd—Tradeoffs Between Continuous and Intermittent Citizen Hydrology Streamflow Observations
Source: Environ Manage. 2017 Apr 25;60(1):12–29. doi: 10.1007/s00267-017-0872-x (PMC5486826; doi:10.1007/s00267-017-0872-x)
Supplement: Supplementary file 3 — Supplementary Material [file 267_2017_872_MOESM3_ESM.xlsx]

## Sheet: SiteData
SiteID	Gauging Station (Site) Name	Latitude	Longitude	Drainage Area (km2)	Avg Flow (m3 s-1)	Min Flow (m3 s-1)	Max Flow (m3 s-1)	Storage Ratio *	R-B Index *
10257548	WHITEWATER R A WINDY POINT MAIN CHANNEL CA	33.8989	-116.621	683.8	4.67	0	64.56	0	0.13
10257720	CHINO CYN C BL TRAMWAY NR PALM SPRINGS CA	33.8442	-116.605	12.2	0.01	0	0.28	0	0.13
10258000	TAHQUITZ C NR PALM SPRINGS CA	33.805	-116.559	43.8	0.09	0	15.12	0	0.15
10346000	TRUCKEE R A FARAD CA	39.428	-120.034	2413.9	15.55	1.3	99.39	2.7	0.05
11016200	SWEETWATER R A DEHESA CA	32.7742	-116.85	339.3	0.23	0	11.33	4.3	0.24
11044250	RAINBOW C NR FALLBROOK CA	33.4075	-117.201	26.7	0.08	0	113.55	0	0.95
11048600	BONITA C A IRVINE CA	33.645	-117.861	14	0.05	0.01	38.51	0	0.78
11051499	SANTA ANA R NR MENTONE (RIVER ONLY) CA	34.1083	-117.101	543.9	0.61	0	141.58	9.3 *	0.21
11063680	DEVIL CYN C NR SAN BERNARDINO CA	34.2083	-117.331	14.2	0.09	0.01	20.64	0	0.17
11069500	SAN JACINTO R NR SAN JACINTO	33.7381	-116.834	367.8	0.17	0	25.4	3.2	0.37
11070270	PERRIS VALLEY STORM DR A NUEVO RD NR PERRIS CA	33.8011	-117.206	241.6	0.17	0	129.69	0	1.26
11070465	SALT C A MURRIETA RD NR SUN CITY CA	33.6942	-117.206	300.4	0.1	0	72.21	0	1
11077500	SANTIAGO C A SANTA ANA CA	33.7703	-117.885	255.4	0.04	0	43.89	27.4 *	1.22
11087020	SAN GABRIEL R AB WHITTIER NARROWS DAM CA	34.0342	-118.038	1144.8	3.15	0	843.84	0.9	0.7
11109800	PIRU CREEK BELOW SANTA FELICIA DAM CA	34.4603	-118.752	1100.7	1	0	16.91	11.9 *	0.06
11120000	ATASCADERO C NR GOLETA CA	34.4247	-119.812	49	0.13	0	149.8	0	1.13
11141050	ORCUTT C NR ORCUTT CA	34.8836	-120.495	47.9	0.04	0	54.65	0	0.94
11141280	LOPEZ C NR ARROYO GRANDE CA	35.2355	-120.472	54.1	0.14	0.01	24.27	0	0.25
11149400	NACIMIENTO R BL NACIMIENTO DAM NR BRADLEY CA	35.7614	-120.855	852.1	4.9	0.17	229.65	3	0.08
11152000	ARROYO SECO NR SOLEDAD CA	36.2805	-121.323	632	3.99	0	526.69	0	0.39
11153650	LLAGAS C NR GILROY	36.9874	-121.527	218.1	0.36	0	67.68	0	0.53
11160500	SAN LORENZO R A BIG TREES CA	37.0444	-122.072	274.5	2.4	0.16	351.13	0.1	0.45
11169025	GUADALUPE R ABV HWY 101 A SAN JOSE CA	37.3738	-121.933	414.4	1.66	0.11	152.91	0.5	0.49
11169500	SARATOGA C A SARATOGA CA	37.2544	-122.039	23.9	0.11	0	26.5	0	0.48
11181000	SAN LORENZO C A HAYWARD CA	37.6855	-122.064	97.1	0.29	0	86.37	0	0.66
11182500	SAN RAMON C A SAN RAMON CA	37.773	-121.995	15.3	0.04	0	20.78	0	0.56
11200800	DEER C NR FOUNTAIN SPRINGS CA	35.9416	-118.823	215.7	0.52	0	60.88	0	0.22
11251000	SAN JOAQUIN R BL FRIANT CA	36.9844	-119.724	4340.8	16.63	0.79	242.39	0.9	0.05
11254000	SAN JOAQUIN R NR MENDOTA CA	36.8105	-120.378	10204.6	10.51	0	101.94	1.5	0.08
11278000	ELEANOR C NR HETCH HETCHY CA	37.9691	-119.882	203.1	3.39	0.07	91.46	0.3	0.16
11290000	TUOLUMNE R A MODESTO CA	37.6272	-120.984	4879.5	21.91	2.32	261.93	4.8	0.08
11376550	BATTLE C BL COLEMAN FISH HATCHERY NR COTTONWOOD CA	40.3982	-122.146	924.6	11.14	2.01	433.25	0	0.14
11389500	SACRAMENTO R A COLUSA CA	39.2141	-122	31313	251.1	93.16	1345.05	0.7	0.08
11418500	DEER C NR SMARTSVILLE CA	39.2243	-121.269	219.1	2.04	0.02	368.12	1	0.5
11447293	DRY C A VERNON ST BRIDGE A ROSEVILLE CA	38.7332	-121.302	207.5	2.07	0.12	106.75	0	0.47
11451000	CACHE C NR LOWER LAKE CA	38.9241	-122.566	1367.5	5.03	0.02	156.31	2.1	0.1
11451715	BEAR C AB HOLSTEN CHIMNEY CYN NR RUMSEY CA	38.9577	-122.343	245.8	0.85	0	135.07	0	0.62
11458000	NAPA R NR NAPA CA	38.3682	-122.303	564.6	4.32	0	370.95	0.3	0.52
11459500	NOVATO C A NOVATO CA	38.1077	-122.58	45.6	0.2	0	45.87	0.6	0.57
11460400	LAGUNITAS C A SAMUEL P TAYLOR STATE PARK CA	38.0269	-122.736	88.8	1.03	0.1	72.21	1.2	0.4
11461000	RUSSIAN R NR UKIAH CA	39.1954	-123.195	259	3.53	0	302.99	2.2	0.55
11462500	RUSSIAN R NR HOPLAND CA	39.0266	-123.131	937.6	11.93	0.76	436.08	0.7	0.36
11466800	MARK WEST C NR MIRABEL HEIGHTS CA	38.4941	-122.853	650.1	3.6	0	444.57	0	0.38
11467510	SF GUALALA R NR THE SEA RANCH CA	38.7091	-123.427	417	8.72	0	903.31	0	0.63
11476500	SF EEL R NR MIRANDA CA	40.1818	-123.776	1390.8	35.47	0.27	1523.45	0	0.34
11482500	REDWOOD C A ORICK CA	41.2993	-124.051	717.4	22.6	0.05	572	0	0.26
11523200	TRINITY R AB COFFEE C NR TRINITY CENTER CA	41.1113	-122.706	385.9	10.04	0.25	291.66	0	0.18
11527000	TRINITY R NR BURNT RANCH CA	40.7887	-123.44	3727	49.54	10.62	651.29	1.9	0.12
11528700	SF TRINITY R BL HYAMPOM CA	40.6499	-123.494	1978.8	24.92	0.34	724.91	0	0.19
103087891	ASPEN C ABV LEVIATHAN MINE NR MARKLEEVILLE CA	38.7086	-119.649	1.4	0.01	0	0.03	0	0.05
* See section 2.3.2 further information on Storage Ratio and Richards-Baker Flashiness Index (R-B Index).
